# Supplementary material for: Genome-wide identification of genes probably relevant to the adaptation of schizothoracins (Teleostei: Cypriniformes) to the uplift of the Qinghai-Tibet Plateau
Source: BMC Genomics. 2017 Apr 20;18:310. doi: 10.1186/s12864-017-3703-9 (PMC5397779; doi:10.1186/s12864-017-3703-9)
Supplement: Supplementary file 2 — Specifics of the short reads of the transcriptome sequencing projects for the polyploid cyprinids used in this report. (XLS 16 kb) [file 12864_2017_3703_MOESM2_ESM.xls]

## Sheet: Sheet1
Species	Specialized groups	Origin	SRA accession number	Read length	Platform	Total nt	Number of raw reads	Number of reads after filtering	Number of contigs assembled	N50	Mean	Median
Gymnocypris przewalskii ganzihonensis	Highly Specialized	SRA	SRR1542351	100	HiSeq2000	7.1G	78605558	76620986	210085	1447	771.9	375
			SRR1542357	100	HiSeq2000	7.2G	80382460	77881900
Gymnodiptychus dybowskii	Specialized	This report	SRR3496460	250	MiSeq	1.4G	11550142	10004142	139382	2407	1173.45	539
			SRR3501163	125	HiSeq2000	9.4G	75226074	64130022
Schizothorax pseudaksaiensis	Primitive	This report	SRR3496459	250	MiSeq	1.5G	11769716	10197952	114997	2283	1173.94	584
			SRR3496380	125	HiSeq2000	9.5G	76383862	64062764
Sinocyclocheilus angustiporus	Outgroup	SRA	SRR788094	75	GAII	1.1G	14804682	12599908	100762	621	513.65	380
			SRR788096	95	HiSeq2000	9.3G	98381576	83869518
