# Supplementary material for: Genome-wide identification of genes probably relevant to the adaptation of schizothoracins (Teleostei: Cypriniformes) to the uplift of the Qinghai-Tibet Plateau
Source: BMC Genomics. 2017 Apr 20;18:310. doi: 10.1186/s12864-017-3703-9 (PMC5397779; doi:10.1186/s12864-017-3703-9)
Supplement: Supplementary file 4 — Gene categories showing the accelerated evolutionary rates along the branches leading to the Specialized and Highly Specialized groups of schizothoracins (branches II and III in Fig. 1). (XLS 40 kb) [file 12864_2017_3703_MOESM4_ESM.xls]

ID	Description	Number of involved genes	P value for branch II	FDR	P value for branch III	FDR
GO:0005525	GTP binding	56	1.25E-06	7.86E-05	7.46E-09	1.41E-06
GO:0019001	guanyl nucleotide binding	56	1.25E-06	7.86E-05	7.46E-09	1.41E-06
GO:0032561	guanyl ribonucleotide binding	56	1.25E-06	7.86E-05	7.46E-09	1.41E-06
GO:0007264	small GTPase mediated signal transduction	46	1.83E-06	8.52E-05	9.25E-06	0.001313216
GO:0001882	nucleoside binding	191	2.95E-06	8.83E-05	0.0001538	0.00873584
GO:0001883	purine nucleoside binding	191	2.95E-06	8.83E-05	0.0001538	0.00873584
GO:0032549	ribonucleoside binding	191	2.95E-06	8.83E-05	0.0001538	0.00873584
GO:0032550	purine ribonucleoside binding	191	2.95E-06	8.83E-05	0.0001538	0.00873584
GO:0032555	purine ribonucleotide binding	191	2.95E-06	8.83E-05	0.0001538	0.00873584
GO:0035639	purine ribonucleoside triphosphate binding	191	2.95E-06	8.83E-05	0.0001538	0.00873584
GO:0032553	ribonucleotide binding	192	4.50E-06	0.000116053	0.0002146	0.011081164
GO:0097367	carbohydrate derivative binding	198	3.15E-06	8.96E-05	0.0002691	0.0127374
GO:0017076	purine nucleotide binding	193	6.77E-06	0.00015386	0.0002968	0.012967877
GO:0070647	protein modification by small protein conjugation or removal	56	0.2288	0.395018182	0.0006856	0.027815771
GO:0016567	protein ubiquitination	42	0.08843	0.216425064	0.0009407	0.035621173
dre04120	Ubiquitin mediated proteolysis	35	0.001878	0.013660759	0.001878	0.066669
GO:0016788	hydrolase activity, acting on ester bonds	68	0.1143	0.251637209	0.002186	0.073038118
GO:0032446	protein modification by small protein conjugation	45	0.1352	0.283371218	0.002459	0.077595111
GO:0043168	anion binding	250	3.33E-06	9.01E-05	0.002879	0.086066947
GO:0040007	growth	46	0.6587	0.816903057	0.004534	0.122633905
GO:0055114	oxidation-reduction process	78	0.7343	0.872557322	0.004335	0.122633905
GO:0008152	metabolic process	903	0.0001903	0.002161808	0.009403	0.232213217
GO:0006457	protein folding	26	0.002494	0.01686419	0.009355	0.232213217
GO:0019787	ubiquitin-like protein transferase activity	31	0.07076	0.187811589	0.01067	0.252523333
GO:0071704	organic substance metabolic process	787	0.0001544	0.001906504	0.01254	0.273950769
GO:0004842	ubiquitin-protein transferase activity	28	0.1849	0.350077333	0.01254	0.273950769
GO:0016817	hydrolase activity, acting on acid anhydrides	62	0.01513	0.064133134	0.01513	0.31829037
GO:0042246	tissue regeneration	22	1	1	0.0169	0.342828571
GO:0017111	nucleoside-triphosphatase activity	54	0.009073	0.045205825	0.01983	0.386429333
GO:0016818	hydrolase activity, acting on acid anhydrides, in phosphorus-containing anhydrides	61	0.009853	0.047833368	0.02041	0.386429333
GO:0042578	phosphoric ester hydrolase activity	49	0.04438	0.139268634	0.02129	0.390087742
dre04920	Adipocytokine signaling pathway	24	0.3075	0.47441084	0.02266	0.401657143
GO:0001071	nucleic acid binding transcription factor activity	58	0.8957	0.985964341	0.02475	0.401657143
GO:0003700	sequence-specific DNA binding transcription factor activity	58	0.8957	0.985964341	0.02475	0.401657143
dre04142	Lysosome	29	1	1	0.02412	0.401657143
GO:0016491	oxidoreductase activity	90	1	1	0.0263	0.414955556
GO:0016462	pyrophosphatase activity	60	0.006218	0.034625725	0.02734	0.419705946
GO:0048589	developmental growth	36	0.8679	0.960949708	0.02882	0.430783158
GO:0002376	immune system process	57	1	1	0.03314	0.482654359
dre03010	Ribosome	45	0.01609	0.066708905	0.0357	0.4828
GO:0031099	regeneration	28	1	1	0.0357	0.4828
GO:0042060	wound healing	23	1	1	0.03469	0.4828
GO:0044238	primary metabolic process	761	0.0001189	0.0016472	0.04229	0.522189565
GO:0044237	cellular metabolic process	761	0.0001597	0.001929991	0.04229	0.522189565
GO:1902582	single-organism intracellular transport	54	0.003838	0.023440688	0.04022	0.522189565
GO:0005739	mitochondrion	88	0.2408	0.411971084	0.04221	0.522189565
GO:0000166	nucleotide binding	271	1.84E-06	8.52E-05	0.05171	0.522958596
GO:1901265	nucleoside phosphate binding	271	1.84E-06	8.52E-05	0.05171	0.522958596
GO:0044710	single-organism metabolic process	308	0.0001271	0.001678902	0.04594	0.522958596
GO:0043169	cation binding	364	0.08355	0.207233188	0.05231	0.522958596
GO:0046872	metal ion binding	363	0.09291	0.222283697	0.04595	0.522958596
GO:0008324	cation transmembrane transporter activity	32	0.1102	0.245764981	0.0501	0.522958596
dre04060	Cytokine-cytokine receptor interaction	22	0.1338	0.281475556	0.05248	0.522958596
GO:0061024	membrane organization	42	0.1641	0.322521799	0.04356	0.522958596
GO:0016879	ligase activity, forming carbon-nitrogen bonds	22	0.2863	0.454241341	0.05248	0.522958596
dre04146	Peroxisome	22	0.8318	0.953117742	0.05248	0.522958596
GO:0009611	response to wounding	27	1	1	0.05224	0.522958596
GO:0005576	extracellular region	46	0.6587	0.816903057	0.05408	0.529611034
GO:0005768	endosome	34	0.02431	0.087608608	0.05761	0.554618305
GO:0036094	small molecule binding	278	5.31E-07	5.87E-05	0.0628	0.57607625
GO:0071822	protein complex subunit organization	66	0.00921	0.045489391	0.06402	0.57607625
GO:0016874	ligase activity	50	0.06491	0.180651707	0.06491	0.57607625
GO:1902494	catalytic complex	75	0.06395	0.180651707	0.06395	0.57607625
GO:0044421	extracellular region part	24	0.8388	0.954786373	0.06391	0.57607625
GO:0035556	intracellular signal transduction	116	0.003807	0.023440688	0.07726	0.675133538
GO:0005975	carbohydrate metabolic process	47	0.243	0.41201194	0.07894	0.679362424
GO:0044431	Golgi apparatus part	40	0.08069	0.202796106	0.08069	0.684058507
GO:0006412	translation	76	0.001762	0.013168632	0.08465	0.707076471
GO:0005794	Golgi apparatus	60	0.05189	0.151312893	0.09246	0.73968
GO:0003677	DNA binding	126	0.7894	0.928321325	0.09012	0.73968
GO:0043565	sequence-specific DNA binding	51	1	1	0.09191	0.73968
GO:0043933	macromolecular complex subunit organization	119	0.0004453	0.004079523	0.09852	0.758894054
GO:0000139	Golgi membrane	37	0.04703	0.145179565	0.09887	0.758894054
GO:0050790	regulation of catalytic activity	53	0.05344	0.153302626	0.09837	0.758894054
GO:0046907	intracellular transport	84	0.0002665	0.002703071	0.1011	0.765664
dre03015	mRNA surveillance pathway	25	0.1078	0.242017391	0.1078	0.805663158
GO:0044432	endoplasmic reticulum part	48	1	1	0.1114	0.821755844
GO:0019866	organelle inner membrane	34	0.3915	0.57758961	0.1214	0.884041026
GO:0044699	single-organism process	946	6.20E-07	5.87E-05	0.1264	0.898232558
GO:0015075	ion transmembrane transporter activity	45	0.006609	0.036313769	0.1352	0.898232558
GO:0044723	single-organism carbohydrate metabolic process	36	0.243	0.41201194	0.1325	0.898232558
GO:0044802	single-organism membrane organization	36	0.405	0.588378626	0.1325	0.898232558
GO:0090596	sensory organ morphogenesis	29	0.7111	0.850325895	0.136	0.898232558
GO:0001667	ameboidal-type cell migration	22	1	1	0.1338	0.898232558
GO:0005789	endoplasmic reticulum membrane	45	1	1	0.1352	0.898232558
GO:0042175	nuclear outer membrane-endoplasmic reticulum membrane network	45	1	1	0.1352	0.898232558
GO:0032991	macromolecular complex	336	5.35E-06	0.000132221	0.1406	0.909445455
GO:1990234	transferase complex	56	0.08143	0.202860702	0.1409	0.909445455
GO:0048856	anatomical structure development	333	0.003027	0.019762483	0.1541	0.936595745
GO:0065009	regulation of molecular function	60	0.02734	0.094828293	0.155	0.936595745
GO:0007369	gastrulation	31	0.07076	0.187811589	0.1496	0.936595745
GO:0022890	inorganic cation transmembrane transporter activity	24	0.1516	0.306437011	0.1516	0.936595745
GO:0044712	single-organism catabolic process	40	0.2682	0.436497421	0.1539	0.936595745
GO:0005773	vacuole	24	0.5413	0.711508545	0.1516	0.936595745
GO:0051641	cellular localization	116	0.0002583	0.002702647	0.1634	0.948166337
GO:0016482	cytoplasmic transport	33	0.004551	0.02749966	0.1628	0.948166337
GO:0043170	macromolecule metabolic process	634	0.006094	0.034271208	0.1645	0.948166337
GO:0034641	cellular nitrogen compound metabolic process	353	0.01906	0.072552533	0.1663	0.948166337
GO:0005840	ribosome	42	0.1641	0.322521799	0.1641	0.948166337
GO:0022402	cell cycle process	26	0.3269	0.496468449	0.1686	0.948166337
GO:0016050	vesicle organization	26	0.5572	0.72923871	0.1686	0.948166337
GO:0009987	cellular process	1128	2.46E-07	5.87E-05	0.1803	0.968158559
GO:0006807	nitrogen compound metabolic process	385	0.007963	0.040383786	0.1851	0.968158559
GO:0022857	transmembrane transporter activity	55	0.01445	0.062178788	0.177	0.968158559
GO:1901360	organic cyclic compound metabolic process	350	0.03695	0.120977471	0.1814	0.968158559
GO:0050662	coenzyme binding	28	0.08716	0.214315498	0.1849	0.968158559
GO:0016569	covalent chromatin modification	21	0.1892	0.35234623	0.1892	0.968158559
GO:0016570	histone modification	21	0.1892	0.35234623	0.1892	0.968158559
GO:0042981	regulation of apoptotic process	37	0.5114	0.695460287	0.1877	0.968158559
GO:0043067	regulation of programmed cell death	37	0.5114	0.695460287	0.1877	0.968158559
GO:0051128	regulation of cellular component organization	46	0.6587	0.816903057	0.1839	0.968158559
GO:0044281	small molecule metabolic process	117	0.005319	0.03147075	0.1953	0.99045
GO:0005623	cell	994	6.05E-07	5.87E-05	0.5468	1
GO:0044464	cell part	994	6.05E-07	5.87E-05	0.5468	1
GO:0044763	single-organism cellular process	768	4.93E-07	5.87E-05	0.493	1
GO:0005488	binding	945	1.95E-06	8.52E-05	0.7947	1
GO:0005622	intracellular	935	6.16E-06	0.000145716	0.4719	1
GO:0016020	membrane	445	1.21E-05	0.000263902	0.4482	1
GO:0043167	ion binding	573	1.32E-05	0.00027853	0.5587	1
GO:0044424	intracellular part	890	2.71E-05	0.000549743	0.7124	1
GO:0006810	transport	262	3.17E-05	0.000599808	1	1
GO:0051234	establishment of localization	262	3.17E-05	0.000599808	1	1
GO:0009058	biosynthetic process	393	3.31E-05	0.00060721	0.7622	1
GO:0043234	protein complex	267	4.93E-05	0.000875253	0.2209	1
GO:0044425	membrane part	341	5.76E-05	0.000991935	1	1
GO:0097159	organic cyclic compound binding	505	5.95E-05	0.000993165	0.4765	1
GO:1901576	organic substance biosynthetic process	385	6.66E-05	0.001080498	0.8385	1
GO:0005737	cytoplasm	584	8.17E-05	0.001289202	0.8361	1
GO:0044249	cellular biosynthetic process	379	8.99E-05	0.001380547	0.758	1
GO:1901363	heterocyclic compound binding	502	9.94E-05	0.001446944	0.448	1
GO:1902578	single-organism localization	174	9.90E-05	0.001446944	1	1
GO:0051179	localization	309	0.0001031	0.00146402	1	1
GO:0045184	establishment of protein localization	81	0.0001266	0.001678902	1	1
GO:0023052	signaling	262	0.0001539	0.001906504	0.853	1
GO:0044700	single organism signaling	262	0.0001539	0.001906504	0.853	1
GO:0007154	cell communication	277	0.0001841	0.002134057	1	1
GO:0015031	protein transport	80	0.0001831	0.002134057	1	1
GO:0044765	single-organism transport	169	0.0002024	0.00225418	1	1
GO:0051649	establishment of localization in cell	102	0.0002134	0.002330985	0.3729	1
GO:0005886	plasma membrane	109	0.0002375	0.002545283	0.3382	1
GO:0008104	protein localization	94	0.0002617	0.002702647	0.6063	1
GO:0051056	regulation of small GTPase mediated signal transduction	24	0.0002772	0.002762274	0.8388	1
GO:0043229	intracellular organelle	711	0.0003117	0.00305251	0.7077	1
GO:0050896	response to stimulus	361	0.0003322	0.003198129	0.6738	1
GO:0003824	catalytic activity	625	0.0004229	0.004003453	0.3789	1
GO:0033036	macromolecule localization	107	0.0004453	0.004079523	0.6992	1
GO:0071944	cell periphery	111	0.0005701	0.005139949	0.3426	1
GO:0043226	organelle	719	0.0005918	0.005252225	0.6545	1
GO:0006886	intracellular protein transport	40	0.0006795	0.005937785	0.6358	1
GO:0007165	signal transduction	248	0.0007318	0.006297915	1	1
GO:0046578	regulation of Ras protein signal transduction	22	0.0008554	0.007251749	0.8318	1
GO:0031224	intrinsic component of membrane	265	0.0008754	0.007312165	0.5391	1
GO:0050794	regulation of cellular process	529	0.0009345	0.007692696	0.7942	1
GO:0016021	integral component of membrane	260	0.0009758	0.00791792	0.4202	1
GO:0065007	biological regulation	567	0.001037	0.008296	1	1
dre03040	Spliceosome	44	0.00126	0.00994	0.6516	1
GO:0043231	intracellular membrane-bounded organelle	624	0.001544	0.012013589	0.9044	1
GO:0044446	intracellular organelle part	343	0.001698	0.013033297	0.746	1
GO:0098772	molecular function regulator	76	0.001762	0.013168632	0.5666	1
GO:0070727	cellular macromolecule localization	56	0.001842	0.01358774	0.3497	1
GO:0050789	regulation of biological process	539	0.0019	0.013660759	0.8632	1
GO:0016740	transferase activity	254	0.002048	0.0145408	0.3466	1
GO:0051716	cellular response to stimulus	313	0.00222	0.015377561	1	1
GO:0071702	organic substance transport	104	0.002209	0.015377561	0.9219	1
GO:0043227	membrane-bounded organelle	631	0.002455	0.016800482	1	1
GO:0034613	cellular protein localization	55	0.002667	0.017821835	0.4188	1
GO:0016192	vesicle-mediated transport	84	0.002985	0.019714884	0.7436	1
GO:0044260	cellular macromolecule metabolic process	586	0.003323	0.021232989	0.3017	1
GO:1902580	single-organism cellular localization	31	0.003327	0.021232989	0.281	1
GO:0044444	cytoplasmic part	384	0.003574	0.022555911	1	1
GO:0004872	receptor activity	49	0.003802	0.023440688	1	1
GO:0044422	organelle part	352	0.00466	0.027861895	0.6315	1
GO:0010646	regulation of cell communication	103	0.005536	0.032086204	0.4307	1
GO:1901566	organonitrogen compound biosynthetic process	53	0.005486	0.032086204	0.7838	1
GO:0006811	ion transport	65	0.005918	0.03361424	1	1
GO:0044267	cellular protein metabolic process	344	0.005885	0.03361424	0.4834	1
dre01100	Metabolic pathways	276	0.006649	0.036313769	0.5881	1
GO:1901135	carbohydrate derivative metabolic process	67	0.006741	0.0364656	0.8072	1
GO:0023051	regulation of signaling	102	0.007206	0.038252411	0.4884	1
GO:0030695	GTPase regulator activity	21	0.007197	0.038252411	1	1
GO:0007275	multicellular organismal development	321	0.007287	0.038324222	0.5031	1
GO:0012505	endomembrane system	163	0.007551	0.03934833	0.21	1
GO:0032502	developmental process	368	0.007762	0.039719063	0.322	1
GO:0044767	single-organism developmental process	368	0.007762	0.039719063	0.322	1
GO:0030529	ribonucleoprotein complex	78	0.008772	0.044092885	0.2127	1
GO:0044255	cellular lipid metabolic process	39	0.009475	0.046394828	1	1
GO:1902531	regulation of intracellular signal transduction	56	0.01045	0.050301695	0.8939	1
GO:0060089	molecular transducer activity	70	0.01153	0.05503395	0.5504	1
GO:0009059	macromolecule biosynthetic process	305	0.01163	0.055048667	0.647	1
GO:0019538	protein metabolic process	397	0.012	0.055059355	1	1
GO:0044428	nuclear part	125	0.01196	0.055059355	0.8581	1
GO:0065003	macromolecular complex assembly	58	0.01193	0.055059355	0.5118	1
GO:0071840	cellular component organization or biogenesis	294	0.01202	0.055059355	0.3817	1
GO:0005634	nucleus	384	0.0123	0.0558912	0.9593	1
GO:0016043	cellular component organization	276	0.01345	0.059995	0.3062	1
GO:0034645	cellular macromolecule biosynthetic process	304	0.01352	0.059995	0.6881	1
GO:0044459	plasma membrane part	60	0.01349	0.059995	0.2451	1
GO:0005215	transporter activity	74	0.01408	0.061995659	0.5614	1
GO:0044711	single-organism biosynthetic process	97	0.01439	0.062178788	1	1
GO:1901564	organonitrogen compound metabolic process	97	0.01439	0.062178788	0.3099	1
GO:0010608	posttranscriptional regulation of gene expression	25	0.01463	0.06248	0.2295	1
GO:0009966	regulation of signal transduction	99	0.01543	0.064920296	0.4215	1
GO:0044707	single-multicellular organism process	333	0.01577	0.065862941	0.443	1
GO:0005524	ATP binding	137	0.01643	0.066983429	0.393	1
GO:0009790	embryo development	101	0.01651	0.066983429	0.5507	1
GO:0032559	adenyl ribonucleotide binding	137	0.01643	0.066983429	0.393	1
GO:0048583	regulation of response to stimulus	110	0.01675	0.067475177	0.2942	1
GO:0008135	translation factor activity, nucleic acid binding	22	0.0169	0.0676	0.2863	1
GO:0019222	regulation of metabolic process	283	0.01726	0.068557203	0.4053	1
GO:0022891	substrate-specific transmembrane transporter activity	47	0.01862	0.072101224	0.243	1
GO:0032268	regulation of cellular protein metabolic process	66	0.01866	0.072101224	0.2678	1
GO:0043228	non-membrane-bounded organelle	174	0.01851	0.072101224	0.5958	1
GO:0043232	intracellular non-membrane-bounded organelle	174	0.01851	0.072101224	0.5958	1
GO:0019899	enzyme binding	27	0.01916	0.072552533	0.7011	1
GO:0044283	small molecule biosynthetic process	27	0.01916	0.072552533	1	1
GO:0051246	regulation of protein metabolic process	68	0.02053	0.07722543	0.275	1
GO:0022607	cellular component assembly	100	0.02098	0.078398947	0.4841	1
GO:0032501	multicellular organismal process	337	0.022	0.081673203	0.4457	1
GO:0008047	enzyme activator activity	24	0.02266	0.083037935	0.8388	1
GO:0060589	nucleoside-triphosphatase regulator activity	24	0.02266	0.083037935	1	1
GO:0006139	nucleobase-containing compound metabolic process	326	0.02301	0.08378	0.3464	1
GO:0007399	nervous system development	124	0.02437	0.087608608	0.6536	1
GO:1902589	single-organism organelle organization	135	0.02488	0.088879497	0.3895	1
GO:0016787	hydrolase activity	231	0.02507	0.0889985	0.2925	1
GO:0007267	cell-cell signaling	21	0.0266	0.093843478	1	1
GO:0030554	adenyl nucleotide binding	139	0.02707	0.094828293	0.4976	1
GO:0044085	cellular component biogenesis	119	0.02738	0.094828293	0.714	1
GO:0016757	transferase activity, transferring glycosyl groups	26	0.02896	0.099692606	0.845	1
GO:0055086	nucleobase-containing small molecule metabolic process	43	0.03154	0.10792	0.7608	1
GO:0010467	gene expression	304	0.03366	0.114484311	0.9543	1
GO:0010647	positive regulation of cell communication	23	0.03469	0.117285238	1	1
GO:0007507	heart development	33	0.03508	0.117902012	0.7283	1
GO:0031981	nuclear lumen	91	0.03545	0.118444706	0.6752	1
GO:0006464	cellular protein modification process	220	0.03638	0.120138605	0.3808	1
GO:0036211	protein modification process	220	0.03638	0.120138605	0.3808	1
GO:0006796	phosphate-containing compound metabolic process	194	0.03706	0.120977471	0.2815	1
GO:0046483	heterocycle metabolic process	339	0.03887	0.126160914	0.2773	1
GO:1901137	carbohydrate derivative biosynthetic process	47	0.03999	0.129058636	0.7709	1
GO:0080090	regulation of primary metabolic process	245	0.04069	0.130575819	1	1
GO:0060255	regulation of macromolecule metabolic process	247	0.04152	0.132490787	1	1
GO:0006725	cellular aromatic compound metabolic process	338	0.044	0.139002222	0.4146	1
GO:0055085	transmembrane transport	56	0.04405	0.139002222	0.3497	1
GO:0006793	phosphorus metabolic process	195	0.04467	0.139268634	0.2518	1
GO:0031323	regulation of cellular metabolic process	255	0.04487	0.139268634	0.7072	1
GO:0005198	structural molecule activity	58	0.04794	0.145614545	0.5118	1
GO:0006629	lipid metabolic process	58	0.04794	0.145614545	0.237	1
GO:0022892	substrate-specific transporter activity	58	0.04794	0.145614545	0.5118	1
GO:0034622	cellular macromolecular complex assembly	44	0.04877	0.14734766	0.6516	1
GO:0048731	system development	265	0.04912	0.147619894	0.5391	1
GO:0005515	protein binding	235	0.05012	0.148271667	0.6956	1
GO:0007155	cell adhesion	32	0.0501	0.148271667	0.8601	1
GO:0022610	biological adhesion	32	0.0501	0.148271667	0.8601	1
GO:0009967	positive regulation of signal transduction	22	0.05248	0.151312893	1	1
GO:0023056	positive regulation of signaling	22	0.05248	0.151312893	1	1
GO:0045202	synapse	22	0.05248	0.151312893	0.8318	1
dre01230	Biosynthesis of amino acids	27	0.05224	0.151312893	0.7011	1
GO:0030234	enzyme regulator activity	62	0.0559	0.159553769	0.3742	1
GO:0031325	positive regulation of cellular metabolic process	48	0.05946	0.1688664	0.8854	1
GO:0009792	embryo development ending in birth or egg hatching	50	0.06491	0.180651707	0.4799	1
GO:0043009	chordate embryonic development	50	0.06491	0.180651707	0.4799	1
GO:0044271	cellular nitrogen compound biosynthetic process	231	0.0652	0.180651707	0.7925	1
GO:0070925	organelle assembly	43	0.06599	0.18195301	1	1
GO:0060429	epithelium development	77	0.06755	0.185354589	0.362	1
GO:0016310	phosphorylation	121	0.06859	0.187303462	0.5856	1
GO:0009653	anatomical structure morphogenesis	175	0.06934	0.18754819	0.7625	1
GO:0009889	regulation of biosynthetic process	205	0.06912	0.18754819	0.6753	1
GO:0048518	positive regulation of biological process	99	0.0699	0.187811589	0.6879	1
GO:0048584	positive regulation of response to stimulus	31	0.07076	0.187811589	0.4731	1
GO:0002009	morphogenesis of an epithelium	38	0.07295	0.192723721	0.2559	1
GO:0051336	regulation of hydrolase activity	26	0.07552	0.196767706	0.5572	1
dre04261	Adrenergic signaling in cardiomyocytes	26	0.07552	0.196767706	0.5572	1
dre04530	Tight junction	26	0.07552	0.196767706	0.3269	1
GO:0019637	organophosphate metabolic process	63	0.07693	0.19952621	1	1
GO:0034220	ion transmembrane transport	21	0.07835	0.199742422	0.6636	1
GO:0044270	cellular nitrogen compound catabolic process	21	0.07835	0.199742422	1	1
GO:1901361	organic cyclic compound catabolic process	21	0.07835	0.199742422	1	1
GO:1901575	organic substance catabolic process	83	0.07842	0.199742422	1	1
GO:0031326	regulation of cellular biosynthetic process	204	0.0798	0.2015264	0.6242	1
GO:0098588	bounding membrane of organelle	118	0.07983	0.2015264	0.4075	1
GO:0009893	positive regulation of metabolic process	56	0.08143	0.202860702	0.8939	1
GO:0009056	catabolic process	98	0.08541	0.210925565	0.9196	1
GO:0005829	cytosol	78	0.08878	0.216425064	1	1
GO:0090407	organophosphate biosynthetic process	35	0.08953	0.217320684	0.7359	1
GO:0010556	regulation of macromolecule biosynthetic process	201	0.09024	0.218112	0.6722	1
GO:0030054	cell junction	23	0.09314	0.222283697	0.6776	1
dre03018	RNA degradation	23	0.09314	0.222283697	0.6776	1
GO:0072358	cardiovascular system development	71	0.09592	0.227010667	1	1
GO:0072359	circulatory system development	71	0.09592	0.227010667	1	1
GO:0044248	cellular catabolic process	82	0.09703	0.228684813	0.9122	1
GO:0009117	nucleotide metabolic process	37	0.09887	0.230156393	1	1
GO:0022613	ribonucleoprotein complex biogenesis	30	0.09874	0.230156393	0.8555	1
GO:0038023	signaling receptor activity	37	0.09887	0.230156393	0.7428	1
GO:0043233	organelle lumen	108	0.1014	0.234126829	0.9234	1
GO:0070013	intracellular organelle lumen	108	0.1014	0.234126829	0.9234	1
GO:0006082	organic acid metabolic process	64	0.1034	0.236324498	0.708	1
GO:0043436	oxoacid metabolic process	64	0.1034	0.236324498	0.708	1
GO:2000112	regulation of cellular macromolecule biosynthetic process	200	0.1036	0.236324498	0.7238	1
GO:0000278	mitotic cell cycle	25	0.1078	0.242017391	0.2295	1
GO:0001932	regulation of protein phosphorylation	25	0.1078	0.242017391	1	1
GO:0090304	nucleic acid metabolic process	282	0.1077	0.242017391	0.3718	1
GO:0006996	organelle organization	191	0.1112	0.245764981	0.4694	1
GO:0043412	macromolecule modification	227	0.111	0.245764981	0.3528	1
dre04010	MAPK signaling pathway	57	0.1112	0.245764981	0.5966	1
GO:0005654	nucleoplasm	59	0.1175	0.257683398	0.6029	1
GO:0016791	phosphatase activity	34	0.1214	0.265212308	0.2295	1
GO:0010468	regulation of gene expression	203	0.1224	0.265355725	1	1
GO:0016070	RNA metabolic process	262	0.1223	0.265355725	0.6655	1
GO:0007417	central nervous system development	61	0.1237	0.267154373	0.6089	1
GO:0031090	organelle membrane	154	0.1255	0.270015152	0.8091	1
GO:0048729	tissue morphogenesis	52	0.1263	0.270710943	0.6778	1
GO:0048522	positive regulation of cellular process	85	0.1284	0.274177444	1	1
GO:1901362	organic cyclic compound biosynthetic process	230	0.1292	0.274852434	0.7417	1
GO:0034654	nucleobase-containing compound biosynthetic process	213	0.1315	0.278701493	1	1
GO:0018193	peptidyl-amino acid modification	36	0.1325	0.279776952	1	1
GO:0016055	Wnt signaling pathway	29	0.136	0.284	1	1
GO:0003735	structural constituent of ribosome	38	0.1433	0.297059854	0.2559	1
GO:0006753	nucleoside phosphate metabolic process	38	0.1433	0.297059854	0.8714	1
GO:0009605	response to external stimulus	47	0.1439	0.297218909	0.3817	1
GO:0004871	signal transducer activity	58	0.148	0.30457971	0.8957	1
GO:0009165	nucleotide biosynthetic process	24	0.1516	0.306437011	1	1
GO:0046983	protein dimerization activity	31	0.1496	0.306437011	0.7201	1
GO:1901293	nucleoside phosphate biosynthetic process	24	0.1516	0.306437011	1	1
dre00240	Pyrimidine metabolism	24	0.1516	0.306437011	0.5413	1
GO:0048037	cofactor binding	40	0.1539	0.309982979	0.4296	1
GO:0019752	carboxylic acid metabolic process	60	0.155	0.31	0.519	1
GO:0048468	cell development	97	0.1548	0.31	0.2229	1
GO:0006468	protein phosphorylation	86	0.1606	0.318953846	0.7465	1
GO:0018130	heterocycle biosynthetic process	224	0.1604	0.318953846	1	1
GO:0031410	cytoplasmic vesicle	33	0.1628	0.322196516	0.4869	1
GO:0003779	actin binding	26	0.1686	0.327617747	0.845	1
GO:0019898	extrinsic component of membrane	26	0.1686	0.327617747	0.3269	1
GO:0030001	metal ion transport	26	0.1686	0.327617747	0.845	1
dre04144	Endocytosis	53	0.169	0.327617747	0.5831	1
GO:0009057	macromolecule catabolic process	55	0.177	0.341959184	0.4188	1
GO:0019438	aromatic compound biosynthetic process	221	0.1784	0.343495593	0.893	1
GO:0006974	cellular response to DNA damage stimulus	28	0.1849	0.350077333	0.3449	1
GO:0051276	chromosome organization	46	0.1839	0.350077333	0.883	1
dre03013	RNA transport	46	0.1839	0.350077333	0.302	1
dre04810	Regulation of actin cytoskeleton	46	0.1839	0.350077333	0.4614	1
GO:0005694	chromosome	21	0.1892	0.35234623	0.3833	1
GO:0031974	membrane-enclosed lumen	113	0.1876	0.35234623	1	1
GO:0061025	membrane fusion	21	0.1892	0.35234623	0.6636	1
GO:0000902	cell morphogenesis	59	0.1925	0.357320261	0.7948	1
GO:0005730	nucleolus	30	0.2005	0.364167089	0.5847	1
GO:0006259	DNA metabolic process	30	0.2005	0.364167089	0.8555	1
GO:0006520	cellular amino acid metabolic process	39	0.1996	0.364167089	1	1
GO:0008270	zinc ion binding	138	0.2015	0.364167089	0.7985	1
GO:0031399	regulation of protein modification process	30	0.2005	0.364167089	0.8555	1
GO:0032990	cell part morphogenesis	50	0.2026	0.364167089	0.6718	1
GO:0044451	nucleoplasm part	50	0.2026	0.364167089	0.3222	1
GO:0048646	anatomical structure formation involved in morphogenesis	74	0.2007	0.364167089	0.5614	1
GO:0048858	cell projection morphogenesis	50	0.2026	0.364167089	0.6718	1
GO:0048869	cellular developmental process	174	0.1973	0.364167089	0.4952	1
GO:0005887	integral component of plasma membrane	23	0.21	0.373918495	1	1
GO:0032403	protein complex binding	23	0.21	0.373918495	0.6776	1
GO:1901605	alpha-amino acid metabolic process	23	0.21	0.373918495	1	1
GO:0006812	cation transport	41	0.211	0.374525	0.7552	1
GO:0003676	nucleic acid binding	284	0.2126	0.376189408	0.2126	1
GO:0016023	cytoplasmic membrane-bounded vesicle	32	0.2153	0.379783851	0.5966	1
GO:0051171	regulation of nitrogen compound metabolic process	190	0.2174	0.382300929	0.9422	1
GO:0048598	embryonic morphogenesis	54	0.2203	0.386204938	0.8919	1
GO:0006461	protein complex assembly	43	0.2221	0.388162462	0.5424	1
GO:0005509	calcium ion binding	56	0.2288	0.395018182	0.8939	1
GO:0007049	cell cycle	69	0.2284	0.395018182	0.4704	1
GO:0009725	response to hormone	25	0.2295	0.395018182	1	1
GO:0031982	vesicle	34	0.2295	0.395018182	0.3915	1
GO:0016772	transferase activity, transferring phosphorus-containing groups	122	0.2391	0.410298489	0.5264	1
GO:0060322	head development	47	0.243	0.41201194	1	1
GO:0019219	regulation of nucleobase-containing compound metabolic process	189	0.2444	0.413152381	0.8844	1
GO:0031226	intrinsic component of plasma membrane	27	0.2478	0.41519292	1	1
GO:0048667	cell morphogenesis involved in neuron differentiation	27	0.2478	0.41519292	0.7011	1
dre04310	Wnt signaling pathway	27	0.2478	0.41519292	0.4421	1
GO:0007389	pattern specification process	49	0.2529	0.418796501	1	1
GO:0030030	cell projection organization	62	0.2529	0.418796501	0.8991	1
GO:0032989	cellular component morphogenesis	62	0.2529	0.418796501	0.8991	1
GO:0040011	locomotion	49	0.2529	0.418796501	0.3916	1
GO:0030154	cell differentiation	153	0.2576	0.425339535	0.4189	1
GO:0003723	RNA binding	96	0.2615	0.430527536	0.4752	1
dre04012	ErbB signaling pathway	29	0.2649	0.43486474	0.2649	1
GO:0008092	cytoskeletal protein binding	40	0.2682	0.436497421	0.6358	1
GO:0016568	chromatin modification	40	0.2682	0.436497421	0.6358	1
GO:0007166	cell surface receptor signaling pathway	121	0.2753	0.446772571	0.2753	1
GO:0006325	chromatin organization	42	0.28	0.453105413	0.4408	1
GO:0016746	transferase activity, transferring acyl groups	31	0.281	0.453431818	0.7201	1
GO:0005783	endoplasmic reticulum	70	0.282	0.453756374	1	1
GO:0005815	microtubule organizing center	22	0.2863	0.454241341	0.8318	1
GO:0006281	DNA repair	22	0.2863	0.454241341	0.8318	1
GO:0006897	endocytosis	22	0.2863	0.454241341	0.8318	1
GO:0010927	cellular component assembly involved in morphogenesis	22	0.2863	0.454241341	1	1
GO:0022008	neurogenesis	72	0.2888	0.456931476	0.7239	1
GO:0016071	mRNA metabolic process	44	0.2912	0.457695028	0.4514	1
GO:0046914	transition metal ion binding	152	0.2917	0.457695028	0.4655	1
GO:0070271	protein complex biogenesis	44	0.2912	0.457695028	0.6516	1
GO:0031988	membrane-bounded vesicle	33	0.2962	0.462202198	0.4869	1
GO:0042325	regulation of phosphorylation	33	0.2962	0.462202198	0.4869	1
GO:0051252	regulation of RNA metabolic process	181	0.298	0.463736986	0.8819	1
GO:0007420	brain development	46	0.302	0.468677596	0.883	1
GO:0009101	glycoprotein biosynthetic process	24	0.3075	0.47441084	0.8388	1
GO:0042221	response to chemical	78	0.3082	0.47441084	1	1
GO:0016301	kinase activity	101	0.3197	0.490782703	0.5507	1
GO:0009888	tissue development	124	0.3232	0.494818329	0.3232	1
GO:0004721	phosphoprotein phosphatase activity	26	0.3269	0.496468449	0.5572	1
GO:0009100	glycoprotein metabolic process	26	0.3269	0.496468449	1	1
GO:0006928	movement of cell or subcellular component	52	0.3317	0.502414933	0.8899	1
GO:0010941	regulation of cell death	41	0.3489	0.52566366	0.211	1
dre04510	Focal adhesion	41	0.3489	0.52566366	0.3489	1
GO:0044429	mitochondrial part	58	0.3581	0.538097354	0.5118	1
GO:0008610	lipid biosynthetic process	30	0.3616	0.541922955	0.8555	1
GO:0010604	positive regulation of macromolecule metabolic process	45	0.3713	0.554995789	0.5515	1
GO:0005856	cytoskeleton	81	0.3742	0.557862467	0.8243	1
GO:0051172	negative regulation of nitrogen compound metabolic process	21	0.3833	0.568444909	1	1
GO:0051704	multi-organism process	21	0.3833	0.568444909	0.6636	1
GO:0048513	organ development	193	0.3878	0.573620833	0.4717	1
GO:0006355	regulation of transcription, DNA-templated	176	0.4071	0.588378626	0.9399	1
GO:0016887	ATPase activity	23	0.4049	0.588378626	1	1
GO:0032870	cellular response to hormone stimulus	23	0.4049	0.588378626	1	1
GO:0044265	cellular macromolecule catabolic process	51	0.4011	0.588378626	0.4011	1
GO:0048666	neuron development	51	0.4011	0.588378626	0.5758	1
GO:1903506	regulation of nucleic acid-templated transcription	176	0.4071	0.588378626	0.9399	1
GO:2001141	regulation of RNA biosynthetic process	176	0.4071	0.588378626	0.9399	1
GO:0004175	endopeptidase activity	38	0.4177	0.600642025	0.8714	1
GO:0009719	response to endogenous stimulus	38	0.4177	0.600642025	1	1
GO:0001525	angiogenesis	25	0.4244	0.601145137	0.69	1
GO:0016747	transferase activity, transferring acyl groups other than amino-acyl groups	25	0.4244	0.601145137	0.2295	1
GO:0022411	cellular component disassembly	25	0.4244	0.601145137	0.2295	1
GO:0032774	RNA biosynthetic process	186	0.42	0.601145137	1	1
GO:0048812	neuron projection morphogenesis	25	0.4244	0.601145137	0.69	1
GO:0060271	cilium morphogenesis	25	0.4244	0.601145137	1	1
GO:0030182	neuron differentiation	59	0.435	0.614626866	1	1
GO:0008380	RNA splicing	27	0.4421	0.623108685	0.4421	1
GO:0048699	generation of neurons	63	0.45	0.632673267	1	1
GO:0004672	protein kinase activity	65	0.457	0.640928395	0.8043	1
GO:0006351	transcription, DNA-templated	185	0.4623	0.643594118	1	1
GO:0007010	cytoskeleton organization	46	0.4614	0.643594118	0.883	1
GO:0097659	nucleic acid-templated transcription	185	0.4623	0.643594118	1	1
GO:0000904	cell morphogenesis involved in differentiation	31	0.4731	0.655416585	0.7201	1
GO:0048514	blood vessel morphogenesis	31	0.4731	0.655416585	0.7201	1
GO:0044430	cytoskeletal part	54	0.4966	0.686298783	0.8919	1
GO:0003002	regionalization	37	0.5114	0.695460287	1	1
GO:0019220	regulation of phosphate metabolic process	37	0.5114	0.695460287	0.324	1
GO:0031967	organelle envelope	58	0.5118	0.695460287	0.8957	1
GO:0031975	envelope	58	0.5118	0.695460287	0.8957	1
GO:0051174	regulation of phosphorus metabolic process	37	0.5114	0.695460287	0.324	1
GO:0005543	phospholipid binding	22	0.5235	0.699424824	0.8318	1
GO:0007017	microtubule-based process	22	0.5235	0.699424824	0.5235	1
GO:0007409	axonogenesis	22	0.5235	0.699424824	0.8318	1
GO:0009887	organ morphogenesis	62	0.5258	0.699424824	0.5258	1
GO:0009890	negative regulation of biosynthetic process	22	0.5235	0.699424824	0.5235	1
GO:0022603	regulation of anatomical structure morphogenesis	22	0.5235	0.699424824	0.5235	1
GO:0031327	negative regulation of cellular biosynthetic process	22	0.5235	0.699424824	0.5235	1
GO:0033554	cellular response to stress	62	0.5258	0.699424824	0.7035	1
dre04150	mTOR signaling pathway	22	0.5235	0.699424824	0.8318	1
GO:0015630	microtubule cytoskeleton	41	0.5327	0.703659535	1	1
GO:0048870	cell motility	41	0.5327	0.703659535	0.3489	1
GO:0051674	localization of cell	41	0.5327	0.703659535	0.3489	1
GO:0007005	mitochondrion organization	24	0.5413	0.711508545	0.8388	1
dre00230	Purine metabolism	43	0.5424	0.711508545	1	1
GO:0005740	mitochondrial envelope	47	0.5601	0.731348966	0.7709	1
GO:0006950	response to stress	109	0.5657	0.736966972	0.3382	1
GO:0008283	cell proliferation	28	0.5716	0.739564465	0.5716	1
GO:0043623	cellular protein complex assembly	28	0.5716	0.739564465	1	1
GO:0051186	cofactor metabolic process	28	0.5716	0.739564465	0.3449	1
GO:0010033	response to organic substance	51	0.5758	0.741619955	0.7798	1
GO:0044877	macromolecular complex binding	51	0.5758	0.741619955	0.7798	1
GO:0009891	positive regulation of biosynthetic process	30	0.5847	0.751379186	0.3616	1
GO:0071495	cellular response to endogenous stimulus	32	0.5966	0.764940858	0.8601	1
GO:0001568	blood vessel development	34	0.6076	0.772073378	0.3915	1
GO:0031175	neuron projection development	34	0.6076	0.772073378	0.8642	1
GO:0042995	cell projection	34	0.6076	0.772073378	0.2295	1
dre01200	Carbon metabolism	34	0.6076	0.772073378	0.6076	1
dre04910	Insulin signaling pathway	36	0.6177	0.783155357	1	1
GO:0008219	cell death	69	0.6305	0.795831111	0.4704	1
GO:0016265	death	69	0.6305	0.795831111	0.4704	1
GO:0016477	cell migration	40	0.6358	0.800741463	0.2682	1
GO:0007167	enzyme linked receptor protein signaling pathway	46	0.6587	0.816903057	0.883	1
GO:0016773	phosphotransferase activity, alcohol group as acceptor	81	0.657	0.816903057	0.2664	1
GO:0050793	regulation of developmental process	46	0.6587	0.816903057	0.6587	1
dre04141	Protein processing in endoplasmic reticulum	44	0.6516	0.816903057	0.6516	1
GO:0042254	ribosome biogenesis	21	0.6636	0.819401739	0.6636	1
dre00280	Valine, leucine and isoleucine degradation	21	0.6636	0.819401739	0.6636	1
GO:0030855	epithelial cell differentiation	23	0.6776	0.833066667	1	1
GO:0048592	eye morphogenesis	23	0.6776	0.833066667	0.4049	1
GO:0006366	transcription from RNA polymerase II promoter	54	0.6835	0.8385054	0.3409	1
GO:0045935	positive regulation of nucleobase-containing compound metabolic process	25	0.69	0.841030043	1	1
GO:0051173	positive regulation of nitrogen compound metabolic process	25	0.69	0.841030043	1	1
dre04145	Phagosome	25	0.69	0.841030043	0.4244	1
GO:0098589	membrane region	58	0.694	0.844094218	0.3581	1
GO:0007423	sensory organ development	62	0.7035	0.846584746	0.7035	1
GO:0010557	positive regulation of macromolecule biosynthetic process	27	0.7011	0.846584746	0.2478	1
GO:0032879	regulation of localization	27	0.7011	0.846584746	1	1
GO:0048562	embryonic organ morphogenesis	27	0.7011	0.846584746	0.2478	1
GO:0070011	peptidase activity, acting on L-amino acid peptides	62	0.7035	0.846584746	1	1
GO:0031328	positive regulation of cellular biosynthetic process	29	0.7111	0.850325895	0.2649	1
GO:0035295	tube development	29	0.7111	0.850325895	0.4583	1
GO:0034660	ncRNA metabolic process	33	0.7283	0.867241929	1	1
GO:0043010	camera-type eye development	33	0.7283	0.867241929	0.2962	1
dre04068	FoxO signaling pathway	37	0.7428	0.880815031	0.5114	1
GO:0009892	negative regulation of metabolic process	39	0.7493	0.886671667	0.7493	1
GO:0001944	vasculature development	41	0.7552	0.889945228	0.211	1
GO:0030163	protein catabolic process	41	0.7552	0.889945228	0.7552	1
GO:0012501	programmed cell death	65	0.8043	0.943889256	0.457	1
GO:0000988	protein binding transcription factor activity	22	0.8318	0.953117742	0.5235	1
GO:0000989	transcription factor binding transcription factor activity	22	0.8318	0.953117742	0.5235	1
GO:0006508	proteolysis	89	0.8323	0.953117742	0.525	1
GO:0007033	vacuole organization	22	0.8318	0.953117742	0.5235	1
GO:0008234	cysteine-type peptidase activity	22	0.8318	0.953117742	0.5235	1
GO:0010629	negative regulation of gene expression	22	0.8318	0.953117742	0.8318	1
GO:0045893	positive regulation of transcription, DNA-templated	22	0.8318	0.953117742	0.8318	1
GO:0051960	regulation of nervous system development	22	0.8318	0.953117742	1	1
GO:0065008	regulation of biological quality	87	0.8304	0.953117742	0.8304	1
GO:1902680	positive regulation of RNA biosynthetic process	22	0.8318	0.953117742	0.8318	1
GO:1903508	positive regulation of nucleic acid-templated transcription	22	0.8318	0.953117742	0.8318	1
GO:0048523	negative regulation of cellular process	91	0.8341	0.953257143	0.4018	1
GO:0034470	ncRNA processing	24	0.8388	0.954786373	0.8388	1
GO:0004888	transmembrane signaling receptor activity	26	0.845	0.956095618	0.845	1
GO:0007169	transmembrane receptor protein tyrosine kinase signaling pathway	26	0.845	0.956095618	0.845	1
GO:0051301	cell division	26	0.845	0.956095618	0.845	1
GO:0061564	axon development	28	0.8506	0.958612698	1	1
dre00190	Oxidative phosphorylation	28	0.8506	0.958612698	0.3449	1
GO:0004674	protein serine/threonine kinase activity	32	0.8601	0.960949708	1	1
GO:0005743	mitochondrial inner membrane	30	0.8555	0.960949708	0.2005	1
GO:0006397	mRNA processing	36	0.8679	0.960949708	0.243	1
GO:0008289	lipid binding	32	0.8601	0.960949708	0.8601	1
GO:0010605	negative regulation of macromolecule metabolic process	34	0.8642	0.960949708	0.6076	1
GO:0031324	negative regulation of cellular metabolic process	34	0.8642	0.960949708	0.6076	1
GO:2000026	regulation of multicellular organismal development	36	0.8679	0.960949708	0.8679	1
dre05168	Herpes simplex infection	34	0.8642	0.960949708	0.2295	1
GO:0070887	cellular response to chemical stimulus	52	0.8899	0.98339144	0.8899	1
GO:0006915	apoptotic process	64	0.9007	0.987640154	0.5323	1
GO:0008233	peptidase activity	64	0.9007	0.987640154	1	1
GO:0001654	eye development	45	1	1	0.766	1
GO:0002520	immune system development	38	1	1	0.4177	1
GO:0003712	transcription cofactor activity	21	1	1	0.6636	1
GO:0005102	receptor binding	34	1	1	0.2295	1
GO:0006357	regulation of transcription from RNA polymerase II promoter	54	1	1	0.3409	1
GO:0006396	RNA processing	49	1	1	0.2529	1
GO:0006511	ubiquitin-dependent protein catabolic process	31	1	1	0.7201	1
GO:0007186	G-protein coupled receptor signaling pathway	22	1	1	0.8318	1
GO:0008168	methyltransferase activity	21	1	1	0.6636	1
GO:0009968	negative regulation of signal transduction	32	1	1	1	1
GO:0010628	positive regulation of gene expression	30	1	1	0.5847	1
GO:0010648	negative regulation of cell communication	32	1	1	1	1
GO:0016311	dephosphorylation	23	1	1	0.21	1
GO:0016741	transferase activity, transferring one-carbon groups	22	1	1	0.8318	1
GO:0019941	modification-dependent protein catabolic process	32	1	1	0.5966	1
GO:0023057	negative regulation of signaling	32	1	1	1	1
GO:0030029	actin filament-based process	32	1	1	0.5966	1
GO:0030036	actin cytoskeleton organization	32	1	1	0.5966	1
GO:0030097	hemopoiesis	36	1	1	0.6177	1
GO:0031966	mitochondrial membrane	43	1	1	1	1
GO:0033043	regulation of organelle organization	25	1	1	0.4244	1
GO:0042127	regulation of cell proliferation	25	1	1	0.4244	1
GO:0042592	homeostatic process	45	1	1	1	1
GO:0043632	modification-dependent macromolecule catabolic process	33	1	1	0.4869	1
GO:0044257	cellular protein catabolic process	37	1	1	0.5114	1
GO:0045595	regulation of cell differentiation	28	1	1	0.8506	1
GO:0048519	negative regulation of biological process	99	1	1	0.2276	1
GO:0048534	hematopoietic or lymphoid organ development	38	1	1	0.4177	1
GO:0048568	embryonic organ development	43	1	1	0.7608	1
GO:0048585	negative regulation of response to stimulus	33	1	1	1	1
GO:0051239	regulation of multicellular organismal process	41	1	1	1	1
GO:0051254	positive regulation of RNA metabolic process	23	1	1	1	1
GO:0051603	proteolysis involved in cellular protein catabolic process	37	1	1	0.5114	1
GO:0051726	regulation of cell cycle	34	1	1	0.8642	1
GO:0060041	retina development in camera-type eye	24	1	1	0.5413	1
GO:0060284	regulation of cell development	21	1	1	1	1
GO:0071310	cellular response to organic substance	41	1	1	0.5327	1
dre04630	Jak-STAT signaling pathway	22	1	1	0.8318	1
