# Supplementary material for: Genome-wide identification of genes probably relevant to the adaptation of schizothoracins (Teleostei: Cypriniformes) to the uplift of the Qinghai-Tibet Plateau
Source: BMC Genomics. 2017 Apr 20;18:310. doi: 10.1186/s12864-017-3703-9 (PMC5397779; doi:10.1186/s12864-017-3703-9)
Supplement: Supplementary file 5 — Profiles of candidate genes subject to positive selection along branches leading to the Primitive, Specialized and Highly Specialized groups of schizothoracins (branchesI, II and III in Fig. 1). (XLS 39 kb) [file 12864_2017_3703_MOESM5_ESM.xls]

## Sheet: Sheet1
series number according to G. dybowskii	alignment length after deleting gaps	lnL of branch site model A, with w2 = 1 fixed	lnL of branch site model A, with w2 estimated	P value	fdr	Description
Primitive(I)
cds.luo_c36780_g1_i1_m.13240	67	-532.75	-561.631	0	0	cytochrome c-type heme lyase-like
cds.luo_c38661_g2_i1_m.17518	157	-1316.48	-1337.95	0	0	kinesin-like protein kif21a isoform x5
cds.luo_c40431_g1_i1_m.22884	91	-688.108	-664.872	0	0	short stature homeobox protein 2 isoform x1
cds.luo_c45537_g3_i1_m.47923	140	-1005.32	-1031.5	0	0	cmp-n-acetylneuraminate-beta- -galactoside alpha- -sialyltransferase isoform x1
cds.luo_c47491_g1_i1_m.61794	160	-1179.07	-1146.24	0	0	atp-binding cassette sub-family d member 1-like
cds.luo_c47495_g2_i2_m.61810	412	-3196.14	-3151.78	0	0	supervillin b
cds.luo_c48712_g2_i2_m.71972	301	-2324.95	-2358.75	0	0	semaphorin-3ab-like isoform x1
cds.luo_c26041_g1_i1_m.4684	274	-1797.81	-1816.74	1e-09	7.37e-07	DEAD (Asp-Glu-Ala-Asp) box polypeptide 39Ab
cds.luo_c36150_g1_i2_m.12048	105	-787.798	-806.021	2e-09	1.18e-06	beta- n-acetylgalactosaminyltransferase 1
cds.luo_c47369_g3_i2_m.60844	202	-1490.39	-1472.23	2e-09	1.18e-06	gram domain-containing protein 2-like
cds.luo_c44686_g2_i2_m.42969	200	-1525.17	-1509.03	1.3e-08	6.97e-06	copine-8
cds.luo_c40214_g1_i1_m.22201	202	-1295.83	-1279.79	1.5e-08	7.37e-06	pre-mrna-splicing factor cwc22 homolog
cds.luo_c46573_g2_i5_m.54678	62	-461.413	-475.924	7.2e-08	3.26e-05	paladin isoform x3
cds.luo_c36299_g1_i1_m.12325	47	-382.803	-397.082	9.1e-08	3.83e-05	sorting nexin-8
cds.luo_c42968_g2_i2_m.33799	110	-818.37	-804.664	1.64e-07	6.44e-05	heterogeneous nuclear ribonucleoprotein h-like
cds.luo_c44422_g7_i1_m.41297	261	-1823.54	-1810.1	2.17e-07	7.99e-05	guanine nucleotide-binding protein g subunit alpha-1
cds.luo_c51272_g5_i2_m.99607	48	-268.184	-255.484	4.66e-07	0.000161565	phosphatidylinositide phosphatase sac2 isoform x1
cds.luo_c40039_g3_i1_m.21581	200	-1009.04	-997.198	1.134e-06	0.000371322	protein creg1
cds.luo_c42313_g1_i1_m.30724	396	-2015.61	-2004.2	1.775e-06	0.000550624	delta -sterol reductase
cds.luo_c45686_g1_i11_m.48931	330	-1677.66	-1666.37	2.015e-06	0.000593821	polypyrimidine tract-binding protein 2 isoform x1
cds.luo_c43395_g1_i1_m.35839	103	-815.789	-826.676	3.069e-06	0.000861366	mycophenolic acid acyl-glucuronide mitochondrial
cds.luo_c45335_g1_i1_m.46723	496	-2473.99	-2463.93	7.308e-06	0.00195788	collagen type i alpha 2
cds.luo_c50841_g2_i2_m.93974	116	-873.259	-863.646	1.1614e-05	0.00297621	solute carrier organic anion transporter family member 3a1-like
cds.luo_c48173_g2_i1_m.67178	152	-926.402	-917.363	2.12e-05	0.00520637	kinesin heavy chain isoform 5c
cds.luo_c40251_g2_i1_m.22318	204	-1326.91	-1318.03	2.4901e-05	0.00587066	serine threonine-protein phosphatase pp1-beta catalytic subunit
cds.luo_c46285_g1_i2_m.52681	154	-833.655	-824.873	2.7799e-05	0.00630182	MICOS complex subunit MIC19-like
cds.luo_c46415_g1_i1_m.53517	237	-1290.34	-1281.64	3.0477e-05	0.00665302	ankyrin repeat and mynd domain-containing protein 2
cds.luo_c50131_g2_i7_m.85802	368	-1960.11	-1952.14	6.5448e-05	0.0137768	dep domain-containing protein 5 isoform x3
cds.luo_c47522_g2_i4_m.61976	93	-542.177	-534.342	7.537e-05	0.0153183	coiled-coil domain-containing protein 149-b
cds.luo_c45822_g2_i1_m.49762	45	-366.816	-374.55	8.3905e-05	0.0164845	leucine-rich repeat and fibronectin type-iii domain-containing protein 4-like
cds.luo_c45355_g1_i2_m.46817	172	-1052.67	-1045.22	0.000113679	0.0216137	tumor necrosis factor receptor superfamily member 1a
cds.luo_c37499_g1_i1_m.14660	43	-316.737	-324.089	0.000125862	0.0231822	protein jagunal homolog 1-A
cds.luo_c37871_g1_i1_m.15537	482	-2640.27	-2633.04	0.000143861	0.0249387	arylsulfatase b
cds.luo_c38222_g1_i1_m.16365	272	-1465.9	-1458.65	0.000139906	0.0249387	g kinase-anchoring protein 1 isoform x1
cds.luo_c47197_g1_i2_m.59536	453	-2692.1	-2684.98	0.000161759	0.0265006	cell surface glycoprotein muc18 isoform x1
cds.luo_c49648_g3_i1_m.80872	79	-362.279	-355.164	0.000161863	0.0265006	vesicle-associated membrane protein 2
cds.luo_c51175_g3_i2_m.98281	67	-496.276	-503.333	0.000172009	0.0274006	bromodomain containing 2
cds.luo_c50913_g1_i1_m.94983	202	-1271.44	-1264.56	0.000209327	0.0324677	sodium potassium calcium exchanger 2 isoform x1
cds.luo_c50334_g3_i2_m.88082	54	-432.578	-425.778	0.000226246	0.0341922	ecotropic viral integration site 5b (evi5b)
cds.luo_c42848_g1_i2_m.33226	139	-733.548	-726.79	0.00023663	0.0348674	bag family molecular chaperone regulator 1
Specialized(II)
cds.luo_c26041_g1_i1_m.4684	274	-1818.27	-1797.81	0	0	DEAD (Asp-Glu-Ala-Asp) box polypeptide 39Ab
cds.luo_c38542_g2_i1_m.17186	365	-2724.62	-2772.18	0	0	Succinyl-CoA:3-ketoacid coenzyme A transferase (SCOT)
cds.luo_c43395_g1_i1_m.35839	103	-815.789	-835.717	0	0	mycophenolic acid acyl-glucuronide mitochondrial
cds.luo_c44989_g5_i1_m.44690	214	-1609.78	-1638.64	0	0	plectin isoform x1
cds.luo_c46423_g1_i2_m.53571	221	-1491.17	-1435.78	0	0	guanine nucleotide-binding protein g g g subunit beta-1
cds.luo_c47495_g2_i2_m.61810	412	-3156.06	-3196.14	0	0	supervillin b
cds.luo_c47779_g1_i1_m.64138	190	-1443.75	-1463.21	0	0	novel protein vertebrate dab2 interacting protein
cds.luo_c47854_g1_i1_m.64654	326	-2403.42	-2462.37	0	0	activin receptor type-2a isoform x2
cds.luo_c48716_g1_i2_m.71999	290	-2111.32	-2090.71	0	0	v-type proton atpase 116 kda subunit a isoform 1-like isoform x3
cds.luo_c45541_g3_i2_m.47959	144	-1173.69	-1192.97	1e-09	5.36e-07	maguk p55 subfamily member 3-like isoform x3
cds.luo_c49375_g2_i1_m.78055	205	-1636.06	-1617.27	1e-09	5.36e-07	protein fam135a isoform x1
cds.luo_c47789_g2_i1_m.64197	186	-1437.91	-1454.71	7e-09	3.44e-06	2-oxoglutarate dehydrogenase- mitochondrial
cds.luo_c45686_g1_i11_m.48931	330	-1676.85	-1660.2	8e-09	3.63e-06	polypyrimidine tract-binding protein 2 isoform x1
cds.luo_c36150_g1_i2_m.12048	105	-806.021	-790.649	2.9e-08	1.22e-05	beta- n-acetylgalactosaminyltransferase 1
cds.luo_c51092_g1_i4_m.97251	197	-911.286	-896.212	4e-08	1.57e-05	upf0183 protein c16orf70 homolog
cds.luo_c46644_g1_i1_m.55161	56	-455.137	-441.63	2.02e-07	7.44e-05	zinc transporter 1
cds.luo_c44686_g2_i2_m.42969	200	-1512.37	-1525.17	4.2e-07	0.000145616	copine-8
cds.luo_c51272_g5_i2_m.99607	48	-268.184	-255.484	4.66e-07	0.000152589	phosphatidylinositide phosphatase sac2 isoform x1
cds.luo_c48485_g1_i1_m.69832	81	-667.779	-655.267	5.66e-07	0.000175579	striatin-like isoform x1
cds.luo_c51068_g3_i7_m.97001	38	-329.284	-316.878	6.32e-07	0.00018625	bromodomain adjacent to zinc finger domain protein 2a
cds.luo_c48022_g1_i1_m.65897	233	-1158.48	-1148.03	4.845e-06	0.00135983	dolichyl-diphosphooligosaccharide--protein glycosyltransferase subunit stt3b
cds.luo_c50131_g2_i7_m.85802	368	-1960.31	-1950.09	6.127e-06	0.00164148	dep domain-containing protein 5 isoform x3
cds.luo_c49327_g2_i1_m.77633	161	-1132.22	-1142.28	7.229e-06	0.00185251	disheveled-associated activator of morphogenesis 1 isoform x1
cds.luo_c34549_g2_i1_m.9764	85	-669.391	-659.533	8.988e-06	0.0022073	g-protein-signaling modulator 2 isoform x1
cds.luo_c50841_g2_i2_m.93974	116	-863.646	-873.259	1.1612e-05	0.00273764	solute carrier organic anion transporter family member 3a1-like
cds.luo_c42867_g1_i1_m.33331	71	-461.863	-471.318	1.3709e-05	0.00310772	kinase d-interacting substrate of 220 kda isoform x1
cds.luo_c37499_g1_i1_m.14660	43	-316.737	-324.089	0.000125861	0.027475	protein jagunal homolog 1-A
cds.luo_c33472_g1_i1_m.8739	119	-759.006	-766.092	0.00016687	0.0327844	ubiquitin-conjugating enzyme e2 l3
cds.luo_c35537_g1_i1_m.11077	198	-1115.94	-1108.81	0.000159652	0.0327844	collagen alpha-3(IX) chain-like
cds.luo_c50386_g1_i1_m.88668	141	-774.123	-767.011	0.000162189	0.0327844	synapse differentiation-inducing gene protein 1
cds.luo_c41007_g3_i1_m.25015	197	-1018.56	-1011.6	0.000190214	0.0329742	integrin beta-1-binding protein 1
cds.luo_c42714_g3_i1_m.32611	247	-1255.83	-1248.85	0.000185301	0.0329742	ubiquilin-4
cds.luo_c45521_g1_i7_m.47868	89	-559.588	-552.587	0.000182445	0.0329742	---NA---
cds.luo_c46418_g2_i1_m.53530	374	-1987.81	-1980.78	0.000176806	0.0329742	protein enabled homolog
cds.luo_c45998_g2_i3_m.50954	178	-981.149	-974.34	0.000224046	0.0370415	grpe protein homolog mitochondrial
cds.luo_c50334_g3_i2_m.88082	54	-432.578	-425.778	0.000226246	0.0370415	ecotropic viral integration site 5b (evi5b)
Highly specialized(III)
cds.luo_c29257_g1_i1_m.6080	114	-769.642	-748.395	0	0	proteasome subunit alpha type-2
cds.luo_c33606_g1_i2_m.8886	59	-510.703	-489.877	0	0	ammonium transporter rh type b
cds.luo_c44989_g5_i1_m.44690	214	-1634.41	-1612.65	0	0	plectin isoform x1
cds.luo_c45952_g2_i1_m.50580	207	-1604.81	-1565.79	0	0	voltage-gated potassium channel subunit beta-1-like
cds.luo_c46136_g2_i2_m.51756	201	-1261.74	-1225.11	0	0	ap-2 complex subunit mu isoform x1
cds.luo_c46423_g1_i2_m.53571	221	-1488.15	-1435.78	0	0	guanine nucleotide-binding protein g g g subunit beta-1
cds.luo_c46678_g1_i4_m.55413	400	-3157.16	-3099.12	0	0	myotubularin-related protein 1 isoform x2
cds.luo_c46752_g1_i3_m.55975	155	-1158.71	-1138.64	0	0	splicing factor u2af 65 kda subunit isoform x4
cds.luo_c47183_g2_i2_m.59403	177	-1306.75	-1332.64	0	0	iq motif and sec7 domain-containing protein 1 isoform x9
cds.luo_c47495_g2_i2_m.61810	412	-3181.56	-3156.06	0	0	supervillin b
cds.luo_c47779_g1_i1_m.64138	190	-1438.53	-1463.21	0	0	novel protein vertebrate dab2 interacting protein
cds.luo_c47854_g1_i1_m.64654	326	-2462.25	-2405.9	0	0	activin receptor type-2a isoform x2
cds.luo_c48712_g2_i2_m.71972	301	-2358.75	-2329.03	0	0	semaphorin-3ab-like isoform x1
cds.luo_c49421_g1_i1_m.78537	512	-3472.06	-3574.45	0	0	catenin beta-1
cds.luo_c50145_g2_i1_m.85920	315	-2249.33	-2281.97	0	0	ccr4-not transcription complex subunit 6
cds.luo_c51021_g2_i1_m.96174	200	-1418.97	-1455.36	0	0	kinesin-like protein kif1a isoform x5
cds.luo_c49375_g2_i1_m.78055	205	-1635.18	-1617.27	2e-09	6.93e-07	protein fam135a isoform x1
cds.luo_c44816_g1_i1_m.43719	131	-702.764	-686.511	1.2e-08	3.93e-06	histone-lysine n-methyltransferase setd7
cds.luo_c43248_g1_i1_m.35104	458	-2436.27	-2420.46	1.9e-08	5.89e-06	regulator of g-protein signaling 7
cds.luo_c48716_g1_i2_m.71999	290	-2106.36	-2090.71	2.2e-08	6.48e-06	v-type proton atpase 116 kda subunit a isoform 1-like isoform x3
cds.luo_c42968_g2_i2_m.33799	110	-818.37	-802.811	2.4e-08	6.74e-06	heterogeneous nuclear ribonucleoprotein h-like
cds.luo_c48291_g4_i1_m.68195	34	-246.783	-232.033	5.6e-08	1.5e-05	protein wnt-7a
cds.luo_c40260_g1_i1_m.22347	126	-1013.68	-999.69	1.22e-07	3.13e-05	trans- -dihydrobenzene- -diol dehydrogenase-like
cds.luo_c35542_g2_i1_m.11085	227	-1159.62	-1146.29	2.41e-07	5.92e-05	zinc finger and btb domain-containing protein 42
cds.luo_c34549_g2_i1_m.9764	85	-657.39	-670.635	2.65e-07	6.25e-05	g-protein-signaling modulator 2 isoform x1
cds.luo_c46432_g3_i5_m.53661	374	-1887.26	-1874.81	6.04e-07	0.000136922	protein fam13a isoform x3
cds.luo_c48350_g1_i2_m.68700	179	-1035.26	-1023.05	7.7e-07	0.000168088	novel protein vertebrate phosphatidylinositol binding clathrin assembly protein partial
cds.luo_c47789_g2_i1_m.64197	186	-1437.91	-1449.03	2.399e-06	0.00050499	2-oxoglutarate dehydrogenase- mitochondrial
cds.luo_c41198_g1_i2_m.25854	112	-821.357	-810.354	2.716e-06	0.000552004	rest corepressor 2
cds.luo_c49430_g1_i1_m.78602	269	-1932.22	-1921.31	2.982e-06	0.000585864	vacuolar protein sorting-associated protein 26b
cds.luo_c47243_g2_i2_m.59882	139	-792.443	-781.666	3.441e-06	0.000654234	profilin-2 isoform x2
cds.luo_c35413_g1_i1_m.10909	44	-337.691	-347.544	9.031e-06	0.0016634	alsin isoform x1
cds.luo_c48468_g1_i3_m.69713	221	-1261.02	-1251.24	9.696e-06	0.00173176	retinol dehydrogenase 7-like
cds.luo_c50054_g6_i5_m.84953	51	-378.058	-387.599	1.2526e-05	0.00217142	sparc-related modular calcium-binding protein 1
cds.luo_c38661_g2_i1_m.17518	157	-1324.58	-1315.17	1.4323e-05	0.00241199	kinesin-like protein kif21a isoform x5
cds.luo_c44135_g2_i1_m.39696	31	-247.085	-238.266	2.6719e-05	0.00437449	neurexin-1-beta isoform x22
cds.luo_c45541_g3_i2_m.47959	144	-1181.96	-1173.69	4.7498e-05	0.0075663	maguk p55 subfamily member 3-like isoform x3
cds.luo_c49960_g1_i2_m.83950	71	-536.661	-544.695	6.1082e-05	0.00947414	1-phosphatidylinositol -bisphosphate phosphodiesterase delta-3-a-like
cds.luo_c47898_g3_i3_m.64974	122	-675.022	-667.191	7.5716e-05	0.0114428	tumor protein d54-like isoform x1
cds.luo_c46716_g1_i6_m.55683	48	-339.373	-331.719	9.1313e-05	0.013455	amp deaminase 2-like isoform x1
cds.luo_c50615_g1_i1_m.91224	340	-2246.84	-2239.28	0.000100231	0.0144088	zinc finger protein 609-like isoform x1
cds.luo_c34326_g2_i1_m.9533	142	-947.732	-940.29	0.000114296	0.0159755	peptidyl-prolyl cis-trans isomerase-like
cds.luo_c44348_g2_i1_m.40905	186	-1305.93	-1313.35	0.00011655	0.0159755	retinoic acid receptor rxr-beta-b
cds.luo_c45127_g1_i2_m.45514	134	-758.776	-751.441	0.00012803	0.0171502	rna-binding protein nob1 isoform x1
cds.luo_c42858_g2_i2_m.33273	46	-391.494	-398.786	0.00013411	0.0175654	protein spinster homolog 3-like
cds.luo_c45677_g2_i5_m.48859	227	-1318.97	-1311.82	0.000156016	0.0199904	choline transporter-like protein 5-b isoform x2
cds.luo_c45168_g1_i5_m.45794	365	-1878.83	-1872.04	0.00022848	0.0274829	transmembrane prolyl 4-hydroxylase-like
cds.luo_c46278_g1_i1_m.52625	418	-3078.25	-3071.45	0.000226784	0.0274829	pyruvate mitochondrial isoform x2
cds.luo_c50334_g3_i2_m.88082	54	-432.578	-425.778	0.000226246	0.0274829	ecotropic viral integration site 5b (evi5b)
cds.luo_c36299_g1_i1_m.12325	47	-383.54	-390.302	0.000235343	0.0277422	sorting nexin-8
cds.luo_c29780_g1_i1_m.6335	65	-465.308	-458.686	0.000273298	0.0315847	somatostatin receptor type 2-like
cds.luo_c44046_g1_i2_m.39264	200	-1235.57	-1229.1	0.00031992	0.0362617	ribonuclease oy-like isoform x1
cds.luo_c47681_g1_i4_m.63321	351	-2019.31	-2013	0.000378983	0.0421458	nibrin
cds.luo_c47923_g1_i1_m.65149	201	-1175.59	-1169.33	0.000405913	0.0443047	serine threonine-protein kinase 35-like
cds.luo_c50567_g1_i1_m.90610	83	-527.12	-520.953	0.000444785	0.0476648	gamma-glutamylaminecyclotransferase c-like isoform x3
